# Supplementary material for: Multi-Omics Integration for Liver Cancer Using Regression Analysis
Source: Curr Issues Mol Biol. 2024 Apr 19;46(4):3551–62. doi: 10.3390/cimb46040222 (PMC11049490; doi:10.3390/cimb46040222)
Supplement: Supplementary file 1 [file cimb-46-00222-s001.zip]

Archive with 1 entries (1 files):
- cimb-2899419-supplementary.pdf
